# Supplementary material for: Vitamin D Intake in Slovenian Adolescents, Adults, and the Elderly Population
Source: Nutrients. 2021 Oct 8;13(10):3528. doi: 10.3390/nu13103528 (PMC8537619; doi:10.3390/nu13103528)
Supplement: Supplementary file 1 [file nutrients-13-03528-s001.zip]

Archive with 1 entries (1 files):
- nutrients-1396463-supplementary.pdf
